# Supplementary material for: Six adenoviral vectored African swine fever virus genes protect against fatal disease caused by genotype I challenge
Source: J Virol. 2024 Jul 2;98(7):e00622-24. doi: 10.1128/jvi.00622-24 (PMC11264932; doi:10.1128/jvi.00622-24)
Supplement: Table S1 — Raw data for all figures. [file jvi.00622-24-s0002.xlsx]

## Sheet: Legends
Tables S1: Raw data supporting Figures 1 to 6, S1, S2 and S7. Each worksheet corresponds to the raw data for the indicated figure panel(s).
Figure/Panel
1A	ASFV-specific Interferon gamma ELISpot: spots/106 cells per pig along the immunization period
1B	ASFV-specific Interferon gamma ELISpot: spots/106 cells per pig at pre-challenge (Day 72)
1C	ASFV-specific Antibody titre (Log2) per pig along the immunization period
1D	ASFV-specific Antibody titre (Log2) per pig at pre-challenge (Day 72)
2A	Antigen-specific Interferon gamma ELISpot: spots/106 cells per pig at pre-challenge (Day 72)
2B, C	pE183L-specific antibody response in ELISA per pig along the immunization period (OD)
2D, E	pB602L-specific antibody response in ELISA per pig along the immunization period (OD)
2F, G	pCP204L-specific antibody response in ELISA per pig along the immunization period (OD)
3A	Experiment 1 survival
3B	Experiment 1 Body temperatures (°C)
3C	Experiment 1 clinical scores
3D	Experiment 1 genome copies/ml blood (Log10)
3E	Experiment 1 genome copies/mg tissue (Log10)
4A	Experiment 2 ASFV-specific Interferon gamma ELISpot: response to Genotype I virus
4B	Experiment 2 ASFV-specific Interferon gamma ELISpot: response to Genotype II virus
4C	Experiment 2 ASFV-specific antibody titre (Log2)
4D	Experiment 2 B602L-specific antibody response (OD)
5A	Experiment 2 Antigen-specific Interferon gamma ELISpot, Pool B
5B	Experiment 2 Antigen-specific Interferon gamma ELISpot, Pool B-II
6A, B	Experiment 2 Body temperatures (°C)
6C, D	Experiment 2 Clinical scores
6E, F	Experiment 2 genome copies/ml blood (Log10)
6G	Experiment 2 mean body temperatures, Georgia 2007/1 infected (°C)
6H	Experiment 2 mean clinical score, Georgia 2007/1 infected
6I	Experiment 2 mean genome copies/ml blood, Georgia 2007/1 infected (Log10)
S1A	Response to phytohemagglutinin (PHA) in Experiment 1
S1B	Response to phytohemagglutinin (PHA) in Experiment 2
S2A	Macroscopic scoring in Experiment 1
S2B	Macroscopic scoring in Experiment 2
S5	Genotype II ASFV-specific antibody titres in Experiment 2
S7	Experiment 2 virological data

## Sheet: Fig 1A
		Pool
	Time post prime (days)	A					B					C					D					E
		36	37	38	39	40	31	32	33	34	35	26	27	28	29	30	21	22	23	24	25	16	17	18	19	20
Pre-Prime	0	0	0	0	0	0	15	0	0	0	0	0	0	0	0	0	0	0	0	0	0	0	0	0	0	0
Post-prime	14	320	177.5	347.5	348.75	282.5	175	147.5	140	92.5	227.5	360	77.5	361.25	331.25	263.75	93.75	190	0	71.25	145	306.25	415	120	328.75	202.5
Pre-Boost	28	385	97.5	282.5	50	170	2.5	93.75	52.5	75	77.5	165	92.5	300	342.5	177.5	121.25	90	0	126.25	35	70	236.25	192.5	11.25	123.75
Post-Boost	35	250	180	382.5	225	415	200	187.5	310	32.5	317.5	247.5	93.75	367.5	471.25	307.5	185	127.5	0	143.75	118.75	81.25	15	377.5	140	386.25
Pre-challenge	72	215	57.5	157.5	162.5	137.5	17.5	30	57.5	100	77.5	112.5	57.5	332.5	442.5	255	130	211.25	0	58.75	58.75	78.75	357.5	192.5	51.25	255

## Sheet: Fig 1B
Pool A	Pool B	Pool C	Pool D	Pool E	Naïve
215	17.5	112.5	130	78.75	0
57.5	30	57.5	211.25	357.5	2.5
157.5	57.5	332.5	0	192.5	0
162.5	100	442.5	58.75	51.25	3.75
137.5	77.5	255	58.75	255	1.25

## Sheet: Fig 1C
		Pool
	Time post prime (days)	A					B					C					D					E
		36	37	38	39	40	31	32	33	34	35	26	27	28	29	30	21	22	23	24	25	16	17	18	19	20
Pre-Prime	0	4	4	4	4	4	4	4	4	4	4	4	4	4	4	4	4	4	4	4	4	4	4	4	4	4
Post-prime	14	4	4	4	4	4.5	4	4	4	4	4	4	4	4.5	5	6	4	4	4	4	4	4	4	4	4	4.5
Pre-Boost	28	4.5	5	5	5.5	5	5	4	4	4.5	4	7	5	4.5	6	6	5	4	4	4.5	4.5	4	4	4.5	5	4.5
Post-Boost	35	11	10	11	11	11	9	8	9	9	8	4	4	4	4	10	4	5	4	7	7	7	8	8	4	4
Pre-challenge	72	7	7	8	8	4.5	5	5	6	7	6	8	7	8	7	7	6	4.5	5	5	5.5	5	6.5	6	6	7

## Sheet: Fig 1D
Pool A	Pool B	Pool C	Pool D	Pool E
7	5	8	6	5
7	5	7	4.5	6.5
8	6	8	5	6
8	7	7	5	6
4.5	6	7	5.5	7

## Sheet: Fig 2A
	Pool A (Pigs 36-40)					Pool C (Pigs 26 to 30)					Pool D (Pigs 21 to 25)
	36	37	38	39	40	26	27	28	29	30	21	22	23	24	25
Pep Ctrl	19	0	24	3	2	0	2	1	4	1	20	25	0	36	4
E183L	92	34	239	91	24	26.25	11	277	95	76	238	268	37	217	148
EP153R	179	11	179	145	29	31.25	14	307	92	291	366	419	49	430	356
B602L	72	6	60	19	11	40	28	37	392	26	157	29	25	54	67

## Sheet: Fig 2B,C
	Day	Pool A (36-40)					Pool B (31-35)					Pool C (26-30)					Pool D (21-25)					Pool E (16-20)
Prime	0	0.119	0.113	0.1835	0.1	0.122	0.1175	0.0885	0.1025	0.119	0.1455	0.117	0.154	0.115	0.0995	0.133	0.102	0.0935	0.15	0.1145	0.1365	0.1085	0.108	0.132	0.0985	0.0935
Day 14	14	0.129	0.193	0.1495	0.1085	0.129	0.128	0.0835	0.115	0.1065	0.1675	0.2145	0.181	0.0965	0.0985	0.1515	0.165	0.0875	0.129	0.149	0.1315	0.1325	0.073	0.0675	0.0995	0.105
Pre-boost	28	0.106	0.194	0.1995	0.173	0.185	0.242	0.1605	0.1995	0.159	0.197	0.1475	0.1675	0.117	0.131	0.1225	0.184	0.2065	0.144	0.137	0.1645	0.1075	0.307	0.124	0.2065	0.1235
Post-boost	35	0.347	0.566	0.5565	0.814	0.5345	0.254	0.3545	0.332	0.3095	0.2825	0.1715	0.16	0.2	0.1755	0.1475	1.138	1.226	0.738	0.369	0.3995	0.255	0.3325	0.3255	0.8835	0.283
Pre-challenge	72	0.176	0.285	0.284	0.323	0.191	0.1715	0.247	0.187	0.2565	0.164	0.113	0.12	0.126	0.126	0.1725	0.209	0.857	0.2335	0.177	0.2175	0.2185	0.1725	0.1015	0.3575	0.1035

## Sheet: Fig 2D,E
	Day	Pool A (36-40)					Pool B (31-35)					Pool C (26-30)					Pool D (21-25)
		31	32	33	34	35	31	32	33	34	35	31	32	33	34	35	31	32	33	34	35
Prime	0	0.068	0.124	0.126	0.101	0.103	0.0675	0.07	0.086	0.1015	0.1165	0.0765	0.211	0.106	0.0925	0.1345	0.1005	0.083	0.1275	0.078	0.105
Day 14	14	0.0735	0.127	0.117	0.1975	0.2145	0.071	0.075	0.154	0.1465	0.1185	0.119	0.252	0.2345	0.256	0.294	0.1145	0.173	0.1605	0.1325	0.2085
Pre-boost	28	0.0865	0.2235	0.1335	0.2135	0.2185	0.079	0.089	0.166	0.238	0.145	0.126	0.3085	0.2595	0.234	0.271	0.1505	0.187	0.1925	0.168	0.2975
Boost	35	0.1835	0.375	0.557	0.188	0.4685	0.126	0.182	0.346	0.4835	0.243	0.243	0.482	0.7485	0.695	0.6095	0.17	0.1535	0.196	0.199	0.2895
Pre-challenge	72	0.143	0.1875	0.3205	0.238	0.2375	0.1025	0.0545	0.1515	0.335	0.1875	0.167	0.253	0.5025	0.4105	0.2845	0.1525	0.159	0.2035	0.1285	0.205

## Sheet: Fig2F,G
	Day	Pool A (36-40)					Pool C (26-30)					Pool E (16-20)
Prime	0	0.0635	0.073	0.0895	0.1075	0.126	0.0805	0.086	0.0825	0.112	0.0975	0.059	0.0875	0.1175	0.1085	0.076
Day 14	14	0.0755	0.1375	0.1435	0.309	0.4215	0.231	0.186	0.31	0.405	0.471	0.118	0.332	0.159	0.175	0.2165
Pre-boost	28	0.1205	0.1415	0.1705	0.4915	0.4035	0.2305	0.253	0.285	0.228	0.4635	0.16	0.4125	0.2735	0.3335	0.25
Boost	35	0.4065	0.46	0.4435	1.716	1.079	0.34	0.502	0.54	0.7745	0.845	0.3855	0.3855	0.728	0.873	0.938
Pre-challenge	72	0.2195	0.168	0.1495	0.6455	0.4675	0.1715	0.1945	0.215	0.2385	0.355	0.186	0.3515	0.531	0.382	0.3545

## Sheet: Fig 3A
	Time post challenge (days)	Pool A	Pool B	Pool C	Pool D	Pool E	Naïve
41	5						1
42	5						1
43	5						1
44	5						1
45	5						1
P18-11016	6					1
P18-11017	6					1
P18-11018	6					1
P18-11019	6					1
P18-11020	6					1
P18-11036	6	1
P18-11040	6	1
P18-11023	7				1
P18-11025	7				1
P18-11027	7			1
P18-11030	7			1
P18-11032	7		1
P18-11037	7	1
P18-11021	20				0
P18-11022	20				0
P18-11024	20				0
P18-11026	20			0
P18-11028	20			0
P18-11029	20			0
P18-11031	21		0
P18-11033	21		0
P18-11034	21		0
P18-11035	21		0
P18-11038	21	0
P18-11039	21	0

[truncated: 22 more sheets: Fig 3B, Fig 3C, Fig 3D, Fig 3E, Fig 4A, Fig 4B, Fig 4C, Fig 4D, Fig 5A, Fig 5B, Fig 6A,B, Fig 6C,D, Fig 6E,F, Fig 6G, Fig 6H, Fig 6I, Fig S1A, Fig S1B, Fig S2A, Fig S2B …]
